# Supplementary material for: MS4A1 Dysregulation in Asbestos-Related Lung Squamous Cell Carcinoma Is Due to CD20 Stromal Lymphocyte Expression
Source: PLoS One. 2012 Apr 13;7(4):e34943. doi: 10.1371/journal.pone.0034943 (PMC3325913; doi:10.1371/journal.pone.0034943)
Supplement: Table S1 — Gene Expression values of candidate genes in TPCH Microarray data, TPCH qRT-PCR (Training and Test Sets) and Wikman Microarray Data.Fold Changes are mean ARLC/mean NARLC. Where there was multiple probes for the gene, the mean expression across all array probes was used. *Average fold change of all probes used. (XLSX) [file pone.0034943.s001.xlsx]

## Sheet: Sheet1
Table S1: Gene Expression values of candidate genes in TPCH Microarray data, TPCH qRT-PCR (Training and Test Sets) and Wikman Microarray Data .
	Current Study - TPCH					Wikman
	TPCH Training Set		TPCH Test Set			Lung Tumour *
	Lung Tumour [26 ARLC/ 30 NARLC] - Microarray	Lung Tumour [26 ARLC/ 30 NARLC] - qRT-PCR	Lung Tumour [3 ARLC/9 NARLC] - qRT-PCR	Tumour Lung [12]/ Normal Lung [12] - qRT-PCR	Lung Tumour - AC [12 ARLC/ 24 NARLC] *	Lung Tumour [14 ARLC/14 NARLC]	SCC Only [4 ARLC/ 4 NARLC]
CARD18	2.89428	2.176	0.001	73	0.77	-	-
API5	3.20432	0.945	1.302	4.98	1.05	1.00793	0.924594
ABDHD12	2.57614	0.56	1.149	-1.96078	-	-	-
MS4A1	2.37119	1.411	-1.47059	1.732	1.21	1.4836	1.14153
ANKRD20A3	-2.39984	2.237	-2.77778	3.05	-	-	-
VWC2L	-2.66435	3.118	1.238	-1.42653	-	-	-
Fold Changes are mean ARLC/mean NARLC. Where there was multiple probes for the gene, the mean expression across all array probes was used. *Average fold change of all probes used.
