# Supplementary material for: MS4A1 Dysregulation in Asbestos-Related Lung Squamous Cell Carcinoma Is Due to CD20 Stromal Lymphocyte Expression
Source: PLoS One. 2012 Apr 13;7(4):e34943. doi: 10.1371/journal.pone.0034943 (PMC3325913; doi:10.1371/journal.pone.0034943)
Supplement: Table S2 — Gene expression values for the Wikman and Wright Lung Adenocarcinoma Microarray Data. Fold changes for each probe on the array are tabulated. Fold changes for each probe on the array are tabulated. (XLSX) [file pone.0034943.s002.xlsx]

## Sheet: Sheet1
Table S2: Gene expression values for the Wikman and Wright Lung Adenocarcinoma Microarray Data. Fold changes for each probe on the array are tabulated.
	Wikman Microarray Data		Wright Adenocarcinoma Data
	Fold Change [ARLC/NARLC]- SCC Only	Fold Change [ARLC/NARLC]- All Tumours	Probe ID	Fold Change [ARLC/NARLC]
CARD18	-	-	H200005218	0.77
API5
214959_s_at	0.657624	1.05563	H200015410	1.07
214960_at	1.37206	0.741803	H200019518	1.02
201687_s_at	0.814683	1.07835	-	-
201686_x_at	0.854008	1.15595	-	-
Mean	0.924594	1.00793		1.045
ABDHD12	-	-
MS4A1
217418_x_at	1.17378	1.59148	H200010387	1.21
210356_x_at	1.10928	1.37572	-	-
Mean	1.14153	1.4836	-	-
ANKRD20A3	-	-	-	-
VWC2L	-	-	-	-
Fold changes for each probe on the array are tabulated.
